# Supplementary material for: On-Site Pilot Testing of Hospital Wastewater Ozonation to Reduce Pharmaceutical Residues and Antibiotic-Resistant Bacteria
Source: Antibiotics (Basel). 2021 Jun 8;10(6):684. doi: 10.3390/antibiotics10060684 (PMC8228021; doi:10.3390/antibiotics10060684)
Supplement: Supplementary file 1 [file antibiotics-10-00684-s001.zip]

Archive with 2 entries (1 files):
- antibiotics-1231801-supplementary/
- antibiotics-1231801-supplementary/antibiotics-1231801-supplementary.xlsx
