# Supplementary material for: On-Site Pilot Testing of Hospital Wastewater Ozonation to Reduce Pharmaceutical Residues and Antibiotic-Resistant Bacteria
Source: Antibiotics (Basel). 2021 Jun 8;10(6):684. doi: 10.3390/antibiotics10060684 (PMC8228021; doi:10.3390/antibiotics10060684)
Supplement: Supplementary file 1 [file antibiotics-10-00684-s001.zip › antibiotics-1231801-supplementary/antibiotics-1231801-supplementary.xlsx]

## Sheet: Table S1
Table S1: Active pharmaceutical ingredients included in the analysis and their limit of quantification (LOQ) in ng/L.
		LOQ
Alfuzosin		4
Alprazolam		20
Amiodarone		40
Amytriptyline		15
Atenolol		15
Atorvastatin		15
Atracurium		4
Azelastine		3
Biperiden		4
Bisoprolol		4
Bromocriptine		15
Budesonide		20
Buprenorphine		20
Bupropion		4
Carbamazepin		7.5
Ceterizine		15
Chlorpromazine		15
Chlorprothixene		15
Cilazapril		2
Ciprofloxacin		15
Citalopram		20
Clarithromycine		3
Clemastine		3
Clindamycine		3
Clomipramine		3
Clonazepam		10
Clotrimazol		15
Codeine		20
Cyproheptadine		7.5
Desloratidin		15
Diclofenac		15
Dicycloverine		15
Dihydroergotamine		20
Diltiazem		2
Diphenhydramine		4
Dipyridamol		8
Donepezil		10
Duloxetine		3
Eprosartan		15
Erythromycine		20
Fenofibrate		20
Fexofenadine		10
Finasteride		20
Flecainide		2
Fluconazole		7.5
Flunitrazepam		10
Fluoxetine		7.5
Flupentixol		15
Fluphenazine		10
Glibenclamide		20
Glimepiride		20
Hydroxyzine		4
Irbesartan		3
Ketoconazole		45
Levomepromazine		20
Loperamide		3
Losartan		10
Maprotiline		15
Memantine		4
Metoprolol		15
Mianserin		4
Miconazole		15
Mirtazapine		20
Naloxone		4
Nefazodone		3
Norfloxacin		30
Ofloxacin		3
Orphenadrine		3
Oxazepam		10
Oxytetracycline		15
Paracetamol		30
Paroxetine		15
Perphenazine		20
Pizotifen		3
Promethazine		20
Propranolol		30
Ranitadine		20
Repaglinide		3
Risperidone		4
Rosuvastatin		20
Roxithromycine		15
Sertraline		15
Sotalol		20
Sulfamethoxazol		15
Tamoxifen		7.5
Telmisartan		10
Tetracycline		30
Tramadol		20
Trihexyphenidyl		4
Trimethoprim		4
Venlafaxine		20
Verapamil		15
Zolpidem		4

## Sheet: Table S2
Table S2: Full dataset of analysis of active pharmaceuical ingredients with at least one data point >LOQ. LF = low flow, HF = high flow.
		Sampling date
ng/L		2019-11-04				2019-11-05				2019-11-06				2019-11-07				2019-11-08				2019-11-11				2019-11-12				2019-11-13				2019-11-14				2019-11-15				2019-11-18				2019-11-19
		2LF	3LF	2HF	3HF	2LF	3LF	2HF	3HF	2LF	3LF	2HF	3HF	2LF	3LF	2HF	3HF	2LF	3LF	2HF	3HF	2LF	3LF	2HF	3HF	2LF	3LF	2HF	3HF	2LF	3LF	2HF	3HF	2LF	3LF	2HF	3HF	2LF	3LF	2HF	3HF	2LF	3LF	2HF	3HF	2LF	3LF	2HF	3HF
Alfuzosin		36.721	42.1802	125.703	<LOQ	329.535	67.5175	48.7349	207.798	328.776	115.885	224.695	155.241	147.975	34.2631	1259.05	862.229	64.6159	64.2815	129.091	<LOQ	203.526	242.639	139.953	<LOQ	<LOQ	<LOQ	89.725	397.11	39.2547	205.655	171.009	61.3863	347.111	40.055	278.954	92.9943	260.044	19.4402	140.975	39.0176	131.373	75.0643	84.7124	76.1757	91.9097	<LOQ	137.241	103.049
Amytriptyline		<LOQ	37.5227	100.396	86.8211	159.653	253.12	239.813	318.219	182.073	279.827	257.183	354.154	91.361	<LOQ	689.526	145.703	142.009	181.661	85.4888	84.1414	29.8015	181.739	55.4935	67.6728	71.3451	<LOQ	153.518	210.368	<LOQ	64.2764	<LOQ	<LOQ	282.449	<LOQ	542.338	33.0867	17.0872	<LOQ	112.508	51.8609	100.099	24.9752	30.5092	95.0912	<LOQ	122.849	136.76	171.963
Atenolol		628.506	2077.87	3252.75	21562.3	1974.26	4115.23	4465.74	<LOQ	4994.34	<LOQ	<LOQ	<LOQ	5217.23	8268.49	6478.1	3012.24	9210.99	<LOQ	2661.98	<LOQ	589.504	1921.75	633.761	<LOQ	4697.3	1359.22	664.998	2727.64	1124.03	4528.43	5271.14	5645.84	12378.3	3385.62	1835.76	1064.92	3042.11	3063.83	899.907	436.183	2110.95	10722.8	1720.1	<LOQ	11074.1	12146.5	1480.28	5751.15
Atorvastatin		410.961	26.338	2582.57	417.971	1379.54	135.03	818.065	463.453	1600.03	128.682	1250.81	343.305	1013.65	29.5927	4323.75	1103.03	325.131	22.5038	1482.47	161.285	785.839	<LOQ	742.157	137.304	382.543	75.4371	692.543	356.955	826.952	490.403	1402.43	254.355	3210.95	167.938	3589.03	138.754	1292.05	54.6322	1565.25	306.735	2014.14	640.317	910.625	40.4266	443.034	110.44	769.952	198.376
Bisoprolol		593.287	386.715	3212.52	1465.57	869.382	777.164	419.547	1448.83	2172.94	704.03	763.076	1121.22	1209.83	706.591	1890.68	1443.22	525.523	608.016	509.439	224.62	660.722	2414.57	494.111	247.544	637.171	499.363	388.136	1571.59	393.971	538.554	348.406	275.442	1322.82	418.6	539.725	621.723	510.539	305.877	451.675	308.17	781.083	458.126	326.661	371.202	604.53	888.219	496.386	957.826
Bupropion		<LOQ	110.348	64.7525	<LOQ	33.2107	46.1932	<LOQ	<LOQ	635.742	259.65	63.5939	191.05	108.136	67.2353	564.257	286.244	37.1374	105.864	643.43	448.742	14.6289	103.41	<LOQ	<LOQ	274.729	141.677	112.522	632.16	77.5948	55.1108	57.1251	<LOQ	<LOQ	<LOQ	80.0122	<LOQ	<LOQ	<LOQ	29.0578	14.0758	32.7039	<LOQ	<LOQ	23.1864	311.802	1007.8	28.6162	65.8686
Carbamazepin		167.562	180.467	676.652	497.787	154.535	164.815	275.153	331.89	577.036	125.21	290.51	359.516	361.015	122.435	1339.77	832.234	437.283	113.55	353.997	194.543	218.816	899.418	351.977	243.911	151.729	126.468	258.102	584.463	256.182	659.32	109.599	252.96	506.376	224.522	512.272	279.634	424.753	73.2879	666.468	304.087	205.257	111.365	93.2448	125.809	266.437	451.033	77.5509	132.9
Ciprofloxacin		50806.4	33029.1	114855	54666.5	44516.2	57516.1	74801.4	237436	66864.9	36288.9	128236	171985	96769.7	36131.8	296590	237151	31791.2	54131.2	39441.4	26170.5	22808.4	109808	15926.2	16785.5	27408.8	23466.6	22284.7	89437.2	33307.8	34165.1	10354.9	12060.9	171009	53811	66789.3	43517	22013	5269.16	34209	17976.1	35982.3	9622.95	29151.3	38418.5	12086	20876.3	20102.1	50148.5
Citalopram		431.299	525.095	2288.99	1015.21	1353.03	908.491	34.3614	1102.05	2453.83	622.557	1108.67	2252.01	954.828	597.305	4965.08	2647.13	586.07	977.797	720.86	240.241	665.489	2692.52	1102.25	539.382	509.038	747.901	440.919	2306.69	601.902	1473.79	472.468	231.769	2084.39	52.8999	1190.56	1096.31	1229.7	195.643	1072.51	487.793	1824.91	460.464	459.613	703.84	1029.65	1494.24	320.544	1219.08
Clarithromycine		48.907	9.93996	75.529	23.0684	12.012	20.2627	19.1955	257.81	29.3962	9.21369	521.61	710.668	39.9078	10.0534	79.8784	19.1698	298.558	33.1519	20.3925	<LOQ	7.43396	15.3705	5.81156	<LOQ	<LOQ	22.8825	3.46353	<LOQ	<LOQ	973.342	<LOQ	4.39569	54.0745	11.3142	121.462	20.2196	305.07	236.566	2380.72	872.692	<LOQ	9.95407	337.131	257.057	34.3422	29.3188	17.7483	54.6569
Clindamycine		577.954	727.655	1039.21	552.851	863.127	377.837	2090.67	4907.9	689.994	610.604	619.174	2798.18	521.358	232.196	670.44	520.175	719.275	499.87	3367.56	810.095	268.223	2024.85	333.205	214.404	1421.69	292.54	1215	10752.9	771.673	620.888	1650.2	866.26	1737.13	542.701	1911.14	1531.21	313.647	198.068	438.078	148.595	525.931	135.768	95.6838	57.004	360.095	437.528	971.787	1701.43
Codeine		642.788	546.652	6428.81	3291.65	1550.57	764.685	851.518	1487.38	5716.98	1158.19	1666.43	2369.76	4703.72	1924.26	7837.73	7742.34	887.237	664.419	<LOQ	<LOQ	386.237	3010.1	1419.88	1028.09	1392.09	973.936	793.644	2217.28	923.838	951.852	2127.96	600.441	2336.58	<LOQ	5783.68	2953.05	1247.19	<LOQ	1480.42	795.906	8361.02	2592.43	3921.14	1736.46	2712.49	1682.7	875.058	2289.9
Diclofenac		214.219	247.141	3355.63	719.185	1074.03	663.167	121.663	326.878	678.787	<LOQ	528.815	1635.32	488.232	313.398	13463.6	6201.84	90.5527	<LOQ	1137.88	297.683	101.859	1258.63	186.067	180.41	1338.97	592.569	1366.19	1343.66	113.256	721.817	<LOQ	167.12	1193.02	1152.95	877.252	825.157	480.278	81.0844	628.642	<LOQ	885.051	195.55	263.728	271.73	508.682	1034.8	273.298	451.517
Fexofenadine		206.807	185.345	3299.41	689.061	728.734	657.032	147.967	193.345	132.546	106.733	838.593	1912.76	60.2892	74.092	729.24	565.391	97.2402	150.916	2566.21	612.364	594.834	918.407	138.798	91.6635	116.429	84.8102	50.536	163.228	15.0239	37.5764	183.056	132.844	249.993	50.2181	194.896	25.4989	<LOQ	20.0568	14.734	<LOQ	260.888	124.797	29.9535	239.374	59.5413	234.551	55.4103	258.563
Flecainide		689.945	499.81	159.616	59.9631	149.371	388.136	1259.87	2883.32	747.352	485.891	1452.32	1806.86	1107.83	520.051	727.838	660.692	58.7596	544.335	905.724	511.594	384.348	2048.96	2321.15	1323.97	338.517	1298.52	344.851	1279.69	707.271	1103.14	99.1564	206.585	1131.28	997.129	2948.87	1239.79	157.581	79.5484	781.07	480.236	1185.19	518.894	173.391	251.198	93.9773	369.916	471.592	1070.3
Fluconazole		108.83	250.99	3755.34	763.394	1032.91	766.671	137.485	667.85	238.571	166.249	666.948	1367.95	434.767	174.004	456.134	1138.72	217.118	548.196	295.974	321.148	120.845	428.045	139.742	98.9682	88.1515	209.403	43.5021	258.597	237.417	269.981	187.548	167.664	977.293	265.721	343.508	377.842	459.211	286.308	99.5938	780.853	150.754	186.489	1070.21	1712.49	1445.86	1445.22	271.985	626.9
Fluoxetine		11.5239	<LOQ	76.8834	109.01	88.2707	50.2396	55.2131	<LOQ	59.844	33.0101	15.9172	24.6893	71.0436	54.3874	120.576	26.1221	46.4942	<LOQ	81.8466	<LOQ	67.0522	27.0587	93.6558	<LOQ	31.5692	<LOQ	<LOQ	109.304	14.4691	<LOQ	37.1884	<LOQ	164.979	<LOQ	124.74	67.2958	18.993	<LOQ	90.4548	31.869	57.3906	<LOQ	35.6686	<LOQ	36.3196	10.1761	32.8864	<LOQ
Irbesartan		7.9072	22.9087	63.4449	<LOQ	409.604	334.323	639.604	1248.62	8500.61	2662	32.2719	91.4718	117.875	83.1427	2925.95	1805.3	40.0363	19.8309	47.7587	44.1986	51.7151	124.455	244.561	159.819	541.709	1117.84	786.65	1040.63	106.707	53.3682	27.2262	98.7618	<LOQ	38.4924	163.518	9.59737	552.691	194.529	11.4126	9.31272	140.032	243.003	379.601	414.388	200.725	809.121	180.546	189.578
Metoprolol		686.944	2330.07	3959.79	2907.07	2064.82	3686.21	1200.13	4235.7	4164.33	1829.1	2469.14	3663.6	2374.78	1585.8	6469.47	4972.85	1268.3	4504.88	942.933	553.081	1505.2	12603	2200.54	1395.43	1560.83	725.248	965.284	5819.89	1181.48	1687.9	1198.31	1446.63	4635.79	2258.79	3606.12	3649.97	1688.65	504.666	1995.31	1284.43	1489.21	723.003	1036.45	1647.17	1953.76	4379.79	1827.99	3690.82
Mirtazapine		7750.04	4276.66	2843.65	813.351	821.492	5012.12	24930.7	16776	1619.03	507.852	14978.2	1160.68	960.995	498.296	291970	2003.03	25425.8	289.156	540.4	71225.6	23440.3	1184.36	888.615	699.893	18191	156.223	15014.9	605.705	19776.3	484.04	324.178	12553.6	1220.88	198.167	18139.8	794.214	619.115	67.6803	362.343	195.541	736.205	49395.4	474.507	402.286	433.709	787.807	543.055	865.164
Ofloxacin		<LOQ	<LOQ	<LOQ	<LOQ	<LOQ	<LOQ	<LOQ	<LOQ	<LOQ	<LOQ	<LOQ	703.226	<LOQ	<LOQ	<LOQ	<LOQ	<LOQ	<LOQ	<LOQ	<LOQ	<LOQ	<LOQ	<LOQ	<LOQ	<LOQ	<LOQ	<LOQ	<LOQ	<LOQ	<LOQ	<LOQ	<LOQ	<LOQ	<LOQ	<LOQ	<LOQ	<LOQ	<LOQ	<LOQ	<LOQ	<LOQ	<LOQ	<LOQ	<LOQ	<LOQ	<LOQ	<LOQ	<LOQ
Orphenadrine		<LOQ	<LOQ	<LOQ	<LOQ	<LOQ	<LOQ	<LOQ	<LOQ	27.104	<LOQ	<LOQ	<LOQ	<LOQ	5.48127	<LOQ	<LOQ	8.95534	<LOQ	<LOQ	<LOQ	13.8082	<LOQ	<LOQ	<LOQ	<LOQ	<LOQ	<LOQ	<LOQ	7.65892	<LOQ	<LOQ	<LOQ	69.4427	5.92683	23.6905	<LOQ	<LOQ	<LOQ	14.3325	<LOQ	<LOQ	13.6054	<LOQ	<LOQ	6.23201	<LOQ	10.6577	<LOQ
Oxazepam		191.251	137.225	428.892	297.854	293.188	201.806	227.656	371.241	800.268	441.492	825.104	634.258	223.851	201.13	801.437	932.887	148.059	235.618	155.021	145.757	110.469	284.944	307.601	248.399	172.261	146.757	191.199	593.072	186.992	208.3	75.7082	122.433	284.162	190.004	346.018	317.038	300.959	54.2227	381.418	415.426	817.252	567.799	369.349	356.12	283.531	645.247	569.862	681.927
Paracetamol		936981	1.32884e+06	4.34466e+06	2.21275e+06	2.55794e+06	3.23062e+06	1.67943e+06	5.20136e+06	3.7397e+06	1.67916e+06	2.71327e+06	3.11196e+06	2.62019e+06	1.37956e+06	8.74349e+06	6.16134e+06	1.45862e+06	1.17672e+06	1.74965e+06	869380	951070	4.69258e+06	1.41046e+06	1.65415e+06	1.76814e+06	1.0728e+06	1.28452e+06	3.95106e+06	1.74411e+06	2.11475e+06	888155	979338	3.70721e+06	2.19493e+06	2.6263e+06	2.33112e+06	1.36187e+06	281240	1.90083e+06	1.06244e+06	2.94106e+06	1.08799e+06	1.17188e+06	1.10452e+06	1.71291e+06	2.74333e+06	2.07559e+06	3.68692e+06
Rosuvastatin		669.043	885.014	6803.67	3365.55	1624.76	2857.82	336.893	4738.28	1149.69	655.303	3236.86	4448.35	1508.12	1004.34	6145.82	3324.64	545.833	1406.51	564.969	117.613	589.252	2062.42	586.689	802.392	560.817	244.387	650.568	3522.8	848.977	1390.84	1994.82	2143.93	3084.76	1275.39	736.688	732.698	527.441	432.288	1089.1	702.967	527.219	335.563	345.935	162.234	1051.12	2257.07	478.396	2263.8
Telmisartan		54.4746	<LOQ	165.151	<LOQ	73.4661	91.1104	<LOQ	<LOQ	<LOQ	<LOQ	<LOQ	<LOQ	<LOQ	<LOQ	<LOQ	153.787	37.7926	74.4526	20.1345	<LOQ	<LOQ	<LOQ	<LOQ	16.7333	<LOQ	<LOQ	<LOQ	88.0474	35.8424	<LOQ	66.7561	170.629	<LOQ	19.4975	315.146	106.303	175.743	125.083	200.682	93.8682	71.2034	68.0086	<LOQ	19.6073	<LOQ	<LOQ	<LOQ	<LOQ
Tetracycline		966.691	1592.74	5887.89	2510.74	4302.28	2731.21	4770.51	14392.3	12084.5	1927.65	11353.7	9801.54	10918.3	1518.69	4499.93	6601.57	931.335	585.201	3213.31	1271.4	1050.07	3993.48	2729.25	816.033	7802.91	1671.17	7017.59	15094.4	1436.97	944.162	396.052	228.604	4807.02	689.916	1273.52	636.171	7979.29	937.807	2976.5	1688.4	3017.28	1309.88	2392.33	1783.52	2109.06	1720.17	1571.54	2453.38
Tramadol		2144.39	804.502	2395.97	985.388	517.057	657.089	256.558	1002.88	814.518	216.226	56.1814	123.869	947.201	495.85	337.672	171.911	248.13	353.192	240.932	106.138	309.483	761.853	157.005	257.384	242.059	93.0388	230.684	847.428	140.107	358.861	150.553	165.537	2984.52	987.796	611.927	577.065	568.083	209.627	204.217	108.047	<LOQ	64.0179	124.569	121.265	274.802	385.617	499.856	951.129
Trihexyphenidyl		<LOQ	<LOQ	<LOQ	<LOQ	<LOQ	<LOQ	<LOQ	<LOQ	<LOQ	<LOQ	<LOQ	<LOQ	<LOQ	<LOQ	<LOQ	<LOQ	<LOQ	<LOQ	<LOQ	<LOQ	<LOQ	<LOQ	<LOQ	<LOQ	<LOQ	<LOQ	<LOQ	<LOQ	<LOQ	<LOQ	<LOQ	<LOQ	<LOQ	<LOQ	<LOQ	<LOQ	<LOQ	<LOQ	<LOQ	<LOQ	<LOQ	<LOQ	<LOQ	<LOQ	<LOQ	<LOQ	<LOQ	<LOQ
Trimethoprim		361.322	201.607	1965.28	678.322	1342.86	400.091	567.522	1719.96	2768.87	963.754	1744.74	1237.68	1378.98	405.772	15145.5	1942.42	614.478	879.347	820.987	728.041	521.724	1378.79	195.991	182.438	663.438	224.396	595.759	963.38	1189.89	1042.21	279.324	357.332	1198.65	315.652	1528.64	866.106	773.282	109.195	1060.48	581.414	2823.28	1109.31	549.985	997.278	2206.43	3140.5	1787.9	2458.33
Venlafaxine		1362.42	1015.39	5074.68	4314.29	2226.01	2737.99	1400.11	4416.93	3132.11	995.616	2890.25	2884.55	1721.05	1511.63	10074.2	5688.82	874.111	2600.93	1552.15	935.658	1849.57	4685.75	1437.56	1713.34	357.905	1241.94	666.469	3046.37	3524.74	3295.16	495.62	970.079	3437.51	1359.24	3929.55	2586.84	1248.05	304.561	1216.63	723.702	1362.04	218.543	479.595	922.786	1725.83	2914.73	1219.59	3665.54
Propranolol		<LOQ	<LOQ	<LOQ	370.382	134.079	<LOQ	<LOQ	206.495	730.749	<LOQ	365.034	594.341	387.156	95.8334	864.251	841.298	272.956	<LOQ	334.943	125.892	170.198	969.441	229.984	849.32	350.596	<LOQ	68.1462	521.783	302.641	523.178	358.163	347.592	469.503	169.023	1631.72	791.904	246.78	61.7425	358.346	119.488	206.841	104.541	307.585	<LOQ	427.673	352.918	175.268	520.171
Ceterizine		569.185	205.822	3162.9	964.875	2111.77	471.068	725.926	1577.73	1150.43	549.243	775.418	607.157	334.825	376.935	816.457	3287.2	256.047	313.125	189.081	132.989	458.882	541.669	324.928	262.949	154.168	201.659	656	1068.7	477.579	761.206	295.129	148.418	1883.3	462.206	648.962	297.763	408.148	181.723	525.804	349.825	740.194	178.513	158.83	184.382	364.844	998.992	990.096	770.305
Sertraline		<LOQ	<LOQ	<LOQ	<LOQ	<LOQ	<LOQ	<LOQ	<LOQ	<LOQ	<LOQ	<LOQ	<LOQ	<LOQ	<LOQ	<LOQ	<LOQ	<LOQ	<LOQ	<LOQ	<LOQ	<LOQ	<LOQ	<LOQ	<LOQ	<LOQ	<LOQ	<LOQ	<LOQ	<LOQ	<LOQ	<LOQ	<LOQ	<LOQ	<LOQ	<LOQ	<LOQ	<LOQ	<LOQ	<LOQ	<LOQ	<LOQ	<LOQ	<LOQ	<LOQ	<LOQ	<LOQ	<LOQ	<LOQ
Sotalol		<LOQ	<LOQ	<LOQ	<LOQ	<LOQ	<LOQ	<LOQ	<LOQ	<LOQ	<LOQ	<LOQ	<LOQ	<LOQ	<LOQ	<LOQ	<LOQ	<LOQ	<LOQ	<LOQ	<LOQ	<LOQ	<LOQ	<LOQ	<LOQ	<LOQ	<LOQ	<LOQ	<LOQ	<LOQ	<LOQ	<LOQ	<LOQ	<LOQ	<LOQ	<LOQ	<LOQ	<LOQ	<LOQ	<LOQ	<LOQ	<LOQ	<LOQ	<LOQ	<LOQ	<LOQ	<LOQ	<LOQ	<LOQ
[truncated: 56 more columns]
